# Supplementary material for: The cross-cultural adaptation and psychometric properties of the Graded Chronic Pain Scale-Revised—Simplified Chinese version
Source: PLoS One. 2023 Oct 10;18(10):e0292747. doi: 10.1371/journal.pone.0292747 (PMC10564124; doi:10.1371/journal.pone.0292747)
Supplement: S1 Data — (ZIP) [file pone.0292747.s004.zip]

Archive with 2 entries (2 files):
- S1 Data/Sample 1.xlsx
- S1 Data/Sample 2.xlsx
