# Supplementary material for: The cross-cultural adaptation and psychometric properties of the Graded Chronic Pain Scale-Revised—Simplified Chinese version
Source: PLoS One. 2023 Oct 10;18(10):e0292747. doi: 10.1371/journal.pone.0292747 (PMC10564124; doi:10.1371/journal.pone.0292747)
Supplement: S1 Data — (ZIP) [file pone.0292747.s004.zip › S1 Data/Sample 1.xlsx]

## Sheet: Sample 1
Participants	Age	Sex	Ethnicity	Education level	Occupation	Long-term use of opioids, antidepressants, etc.	Chronic diseases	Ways of medical payments	Receiving medical care（否0，是1）	Marital status（0未婚，1已婚，2离异，3丧偶）	Pain location	Smoking	A1	A2	A3	A4	A5	A6	Grade	NRS
1	14	1	1	1	10	0	0	2	1	0	13	0	1	1	3	2	2	0	0	3
2	14	1	1	1	10	0	0	2	1	0	0	0	0	0	0	0	0	0	0	0
3	16	1	1	1	10	0	0	2	0	0	0	0	0	0	0	0	0	0	0	0
4	17	1	1	1	10	0	0	3	0	0	12	0	2	2	6	6	5	0	3	6
5	18	2	1	2	10	0	0	2	1	0	8	0	2	1	5	7	7	1	2	5
6	19	2	1	2	10	0	0	2	1	0	1	0	1	0	0	0	0	0	0	0
7	19	1	1	2	10	0	0	2	0	0	0	1	0	0	0	0	0	0	0	0
8	20	2	1	1	10	0	0	4	0	0	3，9，10，12	0	1	1	4	3	3	0	0	4
9	20	1	1	1	10	0	0	2	0	0	0	0	0	0	0	0	0	0	0	0
10	20	1	2	2	10	0	0	2	0	0	0	0	0	1	2	1	1	0	0	2
11	21	1	2	2	11	0	0	4	0	0	1，4	1	1	0	3	2	3	0	0	3
12	21	1	1	2	10	0	0	2	1	0	2，8，10	0	1	1	4	4	3	1	0	4
13	21	1	1	1	10	0	0	2	0	0	0	0	0	0	0	0	0	0	0	0
14	21	1	1	1	10	0	0	2	1	0	4，8，10	1	2	1	3	1	2	0	1	3
15	21	2	1	2	10	0	0	4	1	0	2	0	2	1	3	3	3	0	1	3
16	21	1	1	1	10	0	0	4	0	0	3，4，9	0	2	1	4	3	4	0	1	4
17	21	2	1	2	11	0	0	2	0	0	1，4，8	0	1	1	1	1	1	0	0	1
18	21	2	1	1	10	0	0	2	0	0	1	0	1	1	5	5	5	1	0	5
19	21	1	1	2	10	0	0	4	0	0	10	0	2	1	1	4	3	0	1	1
20	21	2	2	2	10	0	0	2	0	0	3，10	0	1	1	3	3	3	0	0	3
21	21	2	1	2	10	0	0	2	0	0	0	0	0	0	0	0	0	0	0	0
22	21	2	1	2	10	0	0	2	0	0	2	0	1	0	1	1	1	0	0	1
23	21	1	1	2	10	0	0	2	0	0	0	0	0	0	0	0	0	0	0	0
24	21	2	1	1	0	0	0	2	0	0	0	1	0	0	0	0	0	0	0	0
25	22	1	1	1	10	0	0	2	0	0	1	0	1	1	3	2	2	0	0	3
26	22	2	1	2	11	0	0	4	1	0	6	0	1	0	1	0	1	1	0	1
27	22	1	1	1	10	0	0	2	0	0	10	0	1	1	5	1	2	0	0	5
28	22	1	1	1	0	0	0	4	1	0	3，10	0	1	1	3	2	3	1	0	3
29	22	1	1	2	10	0	0	2	0	0	12	0	3	3	5	3	4	0	3	5
30	22	2	1	2	11	1	0	2	0	0	1	0	2	1	4	4	4	0	2	4
31	22	1	2	2	10	0	0	2	0	0	2，10，12	1	1	1	0	0	0	0	0	0
32	22	2	2	2	10	0	0	4	0	0	0	0	1	0	0	1	0	0	0	0
33	22	2	1	2	10	0	0	2	0	0	8	0	1	1	5	5	3	1	0	5
34	23	2	1	2	10	0	0	2	0	0	0	0	1	0	0	0	0	0	0	0
35	23	2	1	1	4	0	0	2	1	0	1，3，4，5，8，9，10，12，13	0	3	1	6	3	4	0	2	6
36	23	2	1	2	10	0	0	2	1	0	0	0	0	0	0	0	0	0	0	0
37	23	2	1	2	11	0	0	2	1	0	9，10	0	1	0	1	1	1	0	0	1
38	23	1	1	1	4	0	0	3	0	0	0	1	0	0	0	0	0	0	0	0
39	23	2	1	1	0	0	0	4	0	0	0	0	0	0	0	0	0	0	0	0
40	23	2	1	2	10	0	0	3	0	0	9	0	1	1	4	4	3	0	0	4
41	23	2	1	2	10	0	0	2	0	0	0	0	1	1	2	1	0	0	0	2
42	24	1	1	1	3	0	0	2	0	0	0	0	0	0	0	0	0	0	0	0
43	24	2	1	1	3	0	0	4	0	0	1，3，4，10	0	3	1	6	6	6	0	2	6
44	24	2	1	2	3	0	1	2	1	0	3，4，10	0	1	1	3	4	4	0	1	3
45	24	1	1	1	11	0	0	2	0	0	1	1	1	1	2	1	1	0	0	2
46	24	2	1	2	11	0	0	2	0	0	1	0	3	1	4	2	2	0	1	4
47	25	1	1	0	0	1	0	3	0	1	13	1	1	0	1	0	0	0	0	1
48	25	2	1	2	10	0	0	2	1	0	0	0	0	0	0	1	0	0	0	0
49	25	2	2	2	10	0	0	2	1	0	13	0	1	1	3	1	1	0	0	3
50	25	2	1	2	10	0	0	2	0	0	12	0	1	1	2	2	2	0	0	2
51	25	2	1	2	10	0	0	2	0	0	12	0	1	1	2	2	2	0	0	2
52	26	2	2	2	2	0	0	3	0	1	1，7	0	1	1	1	2	0	0	0	1
53	26	2	1	2	10	0	0	2	1	0	1，10	0	1	1	5	5	5	0	0	5
54	26	2	1	2	11	0	0	2	0	0	10	0	1	0	3	3	0	0	0	3
55	26	1	1	2	12	0	0	2	1	0	0	1	0	0	0	0	0	0	0	0
56	27	2	1	1	9	0	0	3	0	1	9	0	1	0	3	1	1	0	0	3
57	28	1	1	2	9	0	0	2	0	0	10，11	1	1	1	3	3	4	0	0	3
58	28	1	1	2	11	0	0	2	0	0	3，9	0	1	1	2	3	2	0	0	2
59	28	1	2	2	4	0	0	4	0	0	0	1	0	0	0	0	0	0	0	0
60	28	2	1	2	3	0	0	4	0	0	0	0	0	0	0	2	0	0	0	0
61	29	1	2	2	4	0	0	2	0	1	3，10	0	1	1	3	2	3	0	0	3
62	29	2	1	1	0	0	0	3	0	1	9	0	3	3	4	7	7	1	3	4
63	29	2	1	2	3	0	0	2	0	1	0	0	1	0	3	3	0	0	0	3
64	29	2	1	1	0	0	0	2	0	0	7	0	1	0	4	4	5	1	0	4
65	29	2	1	2	11	0	0	2	0	0	0	0	0	0	0	0	0	0	0	0
66	29	2	1	1	0	0	0	4	0	1	0	0	0	0	0	0	0	0	0	0
67	30	1	1	1	0	0	0	2	0	1	0	0	0	0	1	0	0	0	0	1
68	30	2	1	2	11	0	0	2	1	1	10	0	1	1	1	0	0	0	0	1
69	30	1	1	2	3	0	0	2	0	1	9	1	1	1	2	1	1	0	0	2
70	30	1	1	2	0	0	0	3	0	1	10	1	1	0	1	0	0	0	0	1
71	30	2	1	1	11	0	0	2	0	1	10	0	1	1	3	3	3	0	0	3
72	30	2	1	1	5	0	0	2	0	1	0	0	0	0	0	0	0	0	0	0
73	30	1	2	2	4	0	0	2	0	0	12	1	1	1	1	1	1	0	0	1
74	31	2	1	2	11	0	0	2	0	0	0	0	1	0	3	3	3	0	0	3
75	31	2	1	2	4	0	0	2	0	0	3	0	1	1	2	5	5	1	0	2
76	31	2	1	2	3	0	0	2	0	0	0	0	0	0	0	0	0	0	0	0
77	31	2	1	1	4	0	0	3	0	1	0	0	0	0	0	0	0	0	0	0
78	32	2	1	1	7	0	0	3	1	1	1，9	0	1	1	2	1	5	1	0	2
79	32	2	1	2	11	0	0	2	1	1	1，2，3，4，6，7，8，9，10，12，13	0	3	3	6	6	6	0	3	6
80	32	2	1	2	3	0	0	2	0	1	2，3，10	0	1	1	5	5	4	0	0	5
81	32	2	1	1	9	0	0	3	0	1	0	0	0	0	0	0	0	0	0	0
82	32	1	1	2	11	0	0	2	0	1	0	1	0	0	0	0	0	0	0	0
83	32	1	1	2	12	0	0	2	0	1	0	1	1	1	1	1	1	0	0	1
84	32	2	1	1	0	0	0	4	1	1	0	0	0	0	0	0	0	0	0	0
85	33	2	1	2	11	1	1	2	1	1	1，2，3，10	0	2	2	8	10	8	1	3	8
86	33	2	1	2	11	0	0	2	0	1	1，7，9，12	0	1	1	6	3	3	0	0	6
87	33	1	1	1	8	0	0	3	0	0	2	1	1	1	3	3	1	0	0	3
88	33	2	1	1	11	1	0	2	1	1	10	0	1	0	1	0	0	0	0	1
89	34	2	1	1	4	0	0	2	0	1	0	0	0	0	0	0	0	0	0	0
90	34	1	1	1	7	0	0	3	0	1	0	0	1	0	1	0	0	0	0	1
91	34	2	1	2	11	0	0	2	0	1	9	0	3	1	6	4	5	0	2	6
92	34	2	1	2	11	0	0	2	0	0	1，9，13	0	2	2	4	6	6	0	3	4
93	34	2	1	0	7	0	0	2	1	1	10	0	1	1	5	5	6	1	0	5
94	34	2	1	2	3	0	0	2	1	1	1，2，3，4，7.9，10	0	2	1	4	4	4	0	2	4
95	34	2	1	1	3	0	0	2	0	1	1，4，9，11，12，13	0	1	1	3	3	3	1	0	3
96	34	2	1	2	3	0	0	2	0	1	0	0	0	0	0	0	0	0	0	0
97	34	1	2	0	0	1	0	2	1	1	0	1	0	0	0	0	0	0	0	0
98	35	1	1	2	2	0	0	1	1	1	4，6，10，12	1	1	1	4	4	4	0	0	4
99	35	2	1	0	0	0	0	3	0	1	2	0	1	0	1	0	0	0	0	1
100	35	2	1	2	11	0	0	2	0	1	1，3，4，9	0	1	1	4	4	4	0	0	4
101	35	2	1	2	11	0	0	2	0	1	10	0	2	1	1	2	2	0	1	1
102	35	2	1	1	12	0	0	4	0	1	1，7，10	0	1	1	3	3	3	0	0	3
103	35	1	1	2	11	0	0	2	0	0	3	0	1	1	3	3	3	0	0	3
104	35	2	1	1	2	0	0	3	0	0	0	1	0	0	0	0	0	0	0	0
105	36	1	1	2	3	0	0	2	0	1	0	1	0	0	0	0	0	0	0	0
106	36	2	1	2	3	0	0	2	0	1	6	0	1	0	0	0	0	0	0	0
107	36	2	2	2	11	0	0	2	0	1	4，9，12	0	2	1	5	3	3	0	1	5
108	36	1	1	2	4	0	0	2	0	1	0	0	0	0	0	0	0	0	0	0
109	36	1	1	2	4	0	0	2	0	1	13	0	2	1	5	6	6	0	2	5
110	36	1	1	1	5	0	0	4	0	1	1，5	1	1	1	1	0	0	0	0	1
111	37	2	2	2	3	0	0	2	0	1	1，3，4，9	0	2	2	5	6	5	0	3	5
112	37	2	1	2	11	0	0	2	1	0	1	0	1	1	3	3	3	0	0	3
113	37	2	1	2	12	0	0	2	1	1	2，3	0	1	1	1	1	1	0	0	1
114	37	1	2	1	0	0	1	4	0	1	0	1	0	0	0	0	0	0	0	0
115	37	1	1	1	5	0	0	2	0	1	0	1	0	0	0	0	0	0	0	0
116	38	1	1	2	1	0	0	2	0	1	2	1	1	1	2	3	3	0	0	2
117	38	2	1	1	7	1	0	3	1	2	0	0	0	0	0	0	0	0	0	0
118	38	2	1	2	11	0	0	2	0	1	0	0	1	0	3	0	0	0	0	3
119	38	2	1	2	11	0	0	2	1	1	3	0	1	1	5	2	2	0	0	5
120	38	2	1	2	9	0	0	2	0	1	9	0	1	0	1	0	0	0	0	1
121	38	2	1	1	4	0	0	4	0	0	8	0	1	1	1	0	0	0	0	1
122	38	1	1	0	8	0	0	4	0	1	1	0	1	1	3	2	4	0	0	3
123	39	1	1	1	3	0	0	2	0	1	0	1	0	0	0	0	0	0	0	0
124	39	2	1	1	3	0	1	1	0	1	0	0	0	0	0	0	0	0	0	0
125	39	2	1	1	0	0	0	3	0	1	0	0	0	0	0	0	0	0	0	0
126	39	1	1	2	2	0	0	2	0	1	0	1	0	0	0	0	0	0	0	0
127	40	2	1	1	0	0	0	3	0	1	6,9	0	2	2	4	4	4	0	3	4
128	40	2	1	2	3	0	1	2	0	1	8,10	0	2	0	4	1	2	0	1	4
129	40	2	1	1	2	0	0	3	0	1	1，10	0	1	1	5	3	3	0	0	5
130	40	1	1	1	4	0	0	2	1	1	10	1	1	1	1	1	1	0	0	1
131	40	1	1	1	3	1	0	3	1	1	3	0	1	1	1	2	2	0	0	1
132	40	2	1	2	0	0	0	2	1	1	8	0	1	1	1	3	3	0	0	1
133	40	1	1	1	5	0	0	2	0	1	0	0	0	0	0	0	0	0	0	0
134	40	2	2	2	9	1	0	2	1	1	1,3	0	2	1	3	3	2	0	1	3
135	41	1	1	1	2	0	0	2	1	1	7	1	1	1	2	2	2	0	0	2
136	41	2	2	1	12	0	1	4	0	2	3，4，7，8，9	0	1	1	2	3	2	1	0	2
137	41	2	2	1	11	0	0	2	0	1	1，2，4，9，10	0	2	2	3	3	4	0	3	3
138	41	1	1	2	4	0	1	2	0	1	10	0	1	1	1	2	2	0	0	1
139	42	2	1	1	5	0	1	2	1	1	8	0	1	1	4	5	5	0	0	4
140	42	2	1	1	8	0	0	3	0	1	4	0	1	1	3	2	2	0	0	3
141	42	2	1	1	4	0	0	2	0	1	4，8，12	0	0	0	0	0	0	0	0	0
142	42	2	1	1	0	0	0	2	0	1	1	0	1	0	1	0	0	0	0	1
143	43	1	1	2	4	0	0	2	0	1	1，3	1	2	3	1	1	1	0	3	1
144	43	1	1	2	2	0	0	2	0	0	0	0	1	0	1	0	0	0	0	1
145	43	2	1	1	1	0	0	2	0	1	0	0	0	0	0	0	0	0	0	0
146	44	2	1	1	0	0	1	2	0	1	1，10	0	2	1	5	5	5	1	2	5
147	44	2	1	2	3	0	0	2	0	1	10	0	2	2	3	3	3	0	3	3
148	44	1	1	1	2	0	0	4	0	1	7，8，10	0	1	0	1	0	0	0	0	1
149	45	1	1	1	8	0	0	2	0	1	2	1	1	1	3	7	0	0	0	3
150	45	1	1	1	0	0	0	3	0	1	3	0	1	1	3	5	3	0	0	3
151	45	2	1	1	4	0	0	2	0	1	4	0	1	0	2	1	0	0	0	2
152	45	2	1	0	0	1	0	2	1	1	7，8	0	2	2	7	8	7	1	3	7
153	46	1	1	0	0	0	0	2	1	1	12，13	0	0	1	2	2	2	0	0	2
154	47	1	1	1	2	0	0	3	0	1	12	0	1	1	1	0	1	0	0	1
155	47	1	1	2	12	0	0	4	0	1	6	1	1	3	7	7	3	0	2	7
156	47	2	1	1	5	0	0	2	0	2	0	0	0	0	0	0	0	0	0	0
157	48	1	1	2	2	0	1	2	0	1	4	0	2	1	3	4	2	0	1	3
158	48	1	1	1	8	0	0	2	0	1	1，7	0	1	0	1	1	1	0	0	1
159	48	1	1	1	6	0	1	2	0	1	0	0	0	0	0	0	0	0	0	0
160	49	1	1	2	1	0	0	1	1	1	7，8，10，12	0	2	2	4	4	4	1	3	4
161	50	2	1	1	1	0	0	2	0	1	10	0	1	1	5	5	5	0	0	5
162	50	1	1	1	7	0	0	3	0	1	2，12	0	1	1	3	3	3	0	0	3
163	50	2	1	1	4	0	0	2	0	3	0	0	0	0	0	0	0	0	0	0
164	50	2	1	1	8	0	0	2	0	2	0	0	0	0	0	0	0	0	0	0
165	50	1	1	1	7	0	0	3	0	1	4，12，13	1	1	1	2	2	2	1	0	2
166	50	1	1	1	7	1	0	3	1	1	1，2	0	2	2	7	7	7	1	3	7
167	50	1	1	1	12	0	0	2	0	1	0	0	0	0	0	0	0	0	0	0
168	50	2	1	0	8	0	0	2	0	1	0	0	0	0	0	0	0	0	0	0
169	50	1	1	1	0	0	0	2	0	1	10	1	3	3	3	6	5	1	3	3
170	50	2	1	0	0	0	0	4	0	2	2	0	1	1	5	7	5	0	0	5
171	50	2	1	1	1	0	0	2	0	1	1，3，10	0	1	1	3	2	1	0	0	3
172	51	2	1	0	0	0	0	3	1	1	8	0	1	1	3	4	5	1	0	3
173	51	1	1	2	4	0	0	2	0	1	0	1	0	0	0	0	0	0	0	0
174	51	1	1	1	7	0	1	2	0	1	0	0	0	0	0	0	0	0	0	0
175	51	2	1	2	3	0	0	2	0	1	3*2	0	2	1	4	3	3	0	1	4
176	52	2	1	1	0	0	0	3	0	1	0	0	0	0	0	0	0	0	0	0
177	52	1	1	1	8	0	1	2	1	1	3，4，7，9	0	2	2	2	2	2	0	3	2
178	52	2	1	1	1	0	0	2	0	1	7	0	1	0	1	0	0	0	0	1
179	53	2	1	1	0	0	0	3	1	3	0	0	0	0	0	0	0	0	0	0
180	53	2	1	1	0	0	0	3	0	1	9	0	1	1	2	0	0	0	0	2
181	53	2	1	0	1	0	0	3	0	1	3，4，7，9	0	2	0	3	3	3	0	1	3
182	53	1	2	1	6	0	1	2	1	1	7	0	2	1	2	1	1	0	1	2
183	53	1	1	2	2	0	0	1	0	1	0	0	0	0	0	1	0	0	0	0
184	53	2	1	1	12	0	0	4	0	1	0	0	0	0	0	0	0	0	0	0
185	53	1	1	0	0	0	0	2	0	0	7	1	2	1	4	4	4	1	2	4
186	53	1	1	0	0	0	0	2	0	1	0	1	0	0	0	0	0	0	0	0
187	53	2	1	0	0	1	1	2	1	2	7，8，9	0	3	3	10	10	10	1	3	10
188	54	1	1	1	5	0	1	2	1	1	10，12	0	2	2	4	4	4	0	3	4
189	54	2	1	1	1	0	1	2	1	1	9，12	0	1	1	3	0	0	0	0	3
190	54	2	1	1	1	0	1	2	1	1	3，10	0	1	0	0	0	0	0	0	0
191	54	2	1	2	0	0	0	2	0	1	0	0	0	0	0	0	0	0	0	0
192	55	1	1	1	1	0	1	4	1	1	6，12，13	1	2	1	7	8	7	1	2	7
193	55	2	1	0	0	0	0	3	1	1	1	1	1	1	2	2	2	0	0	2
194	55	2	1	1	11	1	0	3	0	1	1，2，13	0	2	2	5	6	4	0	3	5
195	55	2	1	0	1	0	0	2	1	1	1	0	1	1	4	3	3	0	0	4
196	55	2	1	2	5	0	0	2	0	1	0	0	1	0	0	0	0	0	0	0
197	55	2	1	1	11	0	0	2	0	1	10	0	1	1	3	2	4	0	0	3
198	56	2	1	1	1	0	0	2	1	1	0	0	0	0	0	0	0	0	0	0
199	56	2	1	0	7	0	0	3	1	1	7	0	1	1	1	1	1	0	0	1
200	56	2	1	0	1	0	0	2	0	1	3，4	0	1	0	1	2	0	0	0	1
201	56	2	1	1	1	0	0	4	0	1	1	1	1	1	4	4	5	1	0	4
202	56	1	1	1	7	0	0	3	0	1	0	0	1	0	0	0	0	0	0	0
203	56	1	1	1	7	0	1	2	0	1	2，10	0	2	2	6	6	3	1	3	6
204	56	2	1	1	0	0	0	2	0	0	10，13	0	1	1	1	1	1	0	0	1
205	56	2	1	1	12	0	0	3	0	1	0	1	0	0	0	0	0	0	0	0
206	56	1	1	1	8	0	1	2	1	1	0	1	0	0	0	0	0	0	0	0
207	56	1	1	0	7	0	0	2	0	1	10	0	1	1	4	4	4	0	0	4
208	56	1	1	1	4	0	1	2	1	1	2	0	1	1	1	1	1	0	0	1
209	56	2	1	0	1	0	0	2	0	1	0	0	0	0	0	0	0	0	0	0
210	56	1	1	1	2	0	0	2	1	1	7，8	1	2	1	5	6	4	0	2	5
211	57	1	1	0	8	0	1	3	1	1	2	1	1	1	7	5	6	1	0	7
212	57	2	1	2	1	0	1	1	1	1	4，5，12	0	2	2	6	6	5	0	3	6
213	57	1	1	1	3	0	0	1	0	1	8	1	1	2	10	10	10	1	2	10
214	57	2	1	0	0	0	1	3	1	1	0	0	0	0	0	0	0	0	0	0
215	57	2	1	1	1	0	0	2	0	1	12	0	1	1	1	1	1	0	0	1
216	58	2	1	1	1	1	1	2	0	1	1，3，4，8，9，12，13	0	2	2	6	8	8	1	3	6
217	58	2	1	1	1	0	1	2	0	1	7	0	1	1	2	2	2	0	0	2
218	58	2	1	0	7	0	0	2	1	1	10，12	0	1	1	5	5	4	0	0	5
219	58	2	1	1	1	0	0	2	0	1	10，13	0	1	0	0	0	0	0	0	0
220	58	1	1	0	1	0	1	3	1	1	1	0	1	1	3	3	3	1	0	3
221	58	1	1	2	4	0	1	2	1	1	8	1	2	1	5	5	5	1	2	5
222	58	1	1	1	4	0	0	2	0	1	0	1	0	0	0	0	0	0	0	0
223	59	1	1	1	1	0	1	2	0	1	10，12	1	1	1	3	4	3	0	0	3
224	59	1	1	0	0	0	1	3	1	1	0	1	0	0	0	0	0	0	0	0
225	59	2	1	1	7	0	1	3	1	1	0	0	0	0	0	0	0	0	0	0
226	59	1	1	1	8	0	0	2	1	1	8	0	2	2	10	10	10	1	3	10
227	60	2	1	1	1	0	1	2	1	1	8，9，10	0	1	0	0	0	0	0	0	0
228	60	1	1	1	1	0	0	2	0	1	3，9，10，12	1	1	1	2	2	2	0	0	2
229	60	1	1	1	7	0	1	3	0	1	1，8	0	1	2	5	3	4	1	2	5
230	60	1	1	1	1	0	1	2	1	1	0	1	0	0	0	0	0	0	0	0
231	60	1	1	0	0	0	0	3	1	1	0	1	0	0	0	0	0	0	0	0
232	60	1	1	0	7	0	0	2	1	1	7	1	2	2	7	7	8	1	3	7
233	61	1	1	1	1	0	0	3	0	1	10	1	1	0	3	3	3	0	0	3
234	61	1	1	0	7	0	0	2	0	1	12	0	1	1	5	4	3	0	0	5
235	61	1	1	0	7	0	0	2	0	1	8	1	1	1	7	7	7	1	0	7
236	61	1	1	1	1	0	1	2	1	1	10，12	1	1	1	6	5	4	0	0	6
237	61	1	1	1	7	0	0	3	0	1	8	0	1	0	2	0	0	0	0	2
238	62	2	1	0	8	0	0	2	1	1	8	0	1	1	4	3	3	0	0	4
239	62	1	1	1	1	0	0	2	0	1	7	0	1	1	2	2	2	0	0	2
240	63	2	1	0	0	0	0	3	0	1	1，3，4，6，12，13	1	3	3	10	10	10	1	3	10
241	63	1	1	2	1	1	0	1	0	1	3	1	1	3	1	2	2	0	1	1
242	63	2	1	1	0	0	0	4	1	3	9	0	1	2	6	6	3	0	2	6
243	63	1	1	1	1	0	1	2	1	1	9	1	1	2	9	9	8	1	2	9
244	64	1	1	1	1	1	0	2	0	1	0	0	0	0	0	0	0	0	0	0
245	64	1	1	1	4	0	1	2	1	1	0	1	0	0	0	0	0	0	0	0
246	64	2	1	1	1	0	0	2	1	1	4	0	1	1	7	8	7	1	0	7
247	65	2	1	1	1	0	0	2	0	1	4	0	1	0	3	3	3	0	0	3
248	65	2	1	1	0	0	1	2	1	1	7	0	1	1	8	8	8	1	0	8
249	65	1	1	1	1	0	0	2	0	1	7，8	1	2	1	2	1	0	0	1	2
250	65	1	1	1	1	0	0	4	0	1	0	1	0	0	0	0	0	0	0	0
251	66	2	1	1	1	0	1	2	1	1	3	0	2	1	1	1	0	0	1	1
252	66	2	1	1	1	0	0	2	1	1	8	0	1	1	9	9	9	1	0	9
253	66	2	1	0	0	0	0	2	0	1	1，12	0	2	2	5	4	6	1	3	5
254	66	2	1	1	0	0	0	3	0	1	0	0	0	0	0	0	0	0	0	0
255	66	2	1	1	1	0	1	2	1	1	0	0	0	0	0	0	0	0	0	0
256	67	1	1	0	1	0	0	2	0	1	1	0	1	1	3	4	3	0	0	3
257	67	2	1	2	12	0	1	3	1	1	1，2，3	0	1	1	4	5	5	0	0	4
258	67	1	1	0	1	0	0	2	1	1	1	0	1	1	4	3	3	0	0	4
259	67	1	1	1	1	0	0	2	1	1	0	0	1	0	0	0	0	0	0	0
260	67	2	1	0	0	0	0	2	1	1	8	0	1	1	3	5	3	0	0	3
261	68	2	1	1	1	1	1	3	1	1	8，9，12	0	1	1	4	6	4	0	0	4
262	68	1	1	0	12	0	0	2	0	1	1，7，8	0	1	1	3	3	3	1	0	3
263	68	1	1	1	1	0	1	2	1	1	8	0	2	2	1	2	4	0	3	1
264	68	2	1	0	7	0	0	3	0	1	7	0	1	1	5	5	4	1	0	5
265	68	2	1	0	0	0	1	3	1	1	0	0	0	0	0	0	0	0	0	0
266	68	1	1	1	1	0	0	2	0	1	3	1	1	1	2	0	0	0	0	2
267	69	1	1	1	0	0	1	3	0	1	7	0	1	1	6	8	9	1	0	6
268	69	2	1	1	1	0	1	2	0	1	7	0	1	0	1	0	0	0	0	1
269	69	2	1	1	11	1	0	2	1	1	7	0	3	3	10	10	4	1	3	10
270	69	2	1	1	1	0	1	2	1	3	9	0	2	1	0	0	0	0	1	0
271	70	2	1	0	1	0	1	2	1	1	0	0	0	0	0	0	0	0	0	0
272	70	2	1	1	1	0	0	2	1	1	0	0	0	0	0	0	0	0	0	0
273	71	1	1	1	1	0	1	3	1	1	0	0	0	0	0	0	0	0	0	0
274	71	1	1	1	1	0	0	3	0	1	12	0	1	1	4	3	3	1	0	4
275	72	1	1	0	0	0	0	3	1	1	0	1	0	0	0	0	0	0	0	0
276	72	1	1	1	0	0	1	3	1	1	0	0	0	0	0	0	0	0	0	0
277	72	2	1	1	1	0	0	2	0	1	0	0	0	0	0	0	0	0	0	0
278	73	2	1	0	1	0	1	2	1	1	0	0	0	0	0	0	0	0	0	0
279	74	2	1	1	1	0	0	2	0	1	0	0	1	0	0	0	0	0	0	0
280	74	2	1	1	1	0	1	2	1	1	12	0	1	1	3	2	2	0	0	3
281	75	1	1	1	1	0	1	2	1	1	0	0	0	0	0	0	0	0	0	0
282	75	2	1	0	0	0	1	2	1	1	0	0	0	0	0	0	0	0	0	0
283	75	1	1	0	1	0	0	2	1	1	12	0	2	2	4	3	5	0	3	4
284	75	2	7	1	1	0	0	2	0	1	0	0	0	0	0	0	0	0	0	0
285	76	1	1	1	1	0	0	2	1	1	1，7	0	2	2	8	8	10	1	3	8
286	76	1	1	2	1	0	1	2	1	1	11	1	1	0	1	0	0	0	0	1
287	76	1	1	1	1	1	1	2	1	1	0	1	0	0	0	0	0	0	0	0
288	76	2	1	0	1	0	0	2	1	1	13	0	1	1	1	0	0	0	0	1
289	77	2	1	1	1	0	1	2	0	1	0	0	0	0	0	0	0	0	0	0
290	80	2	1	0	0	0	1	3	1	2	8	0	1	1	5	4	5	0	0	5
291	81	1	1	0	1	0	0	2	1	1	8，10，12	0	1	1	4	3	4	0	0	4
292	81	1	1	1	0	0	1	2	0	1	0	0	0	0	0	0	0	0	0	0
293	83	1	1	2	1	0	0	2	1	1	10,12,13	1	1	1	2	2	2	0	0	2
294	83	2	1	0	1	0	1	2	1	1	0	0	0	0	0	0	0	0	0	0
295	83	2	1	1	0	0	1	3	1	1	4，9	0	2	1	5	4	4	0	2	5
296	83	2	1	0	0	0	1	3	1	1	0	0	0	0	0	0	0	0	0	0
297	85	1	1	0	1	0	0	3	0	1	10	1	3	2	10	10	10	1	3	10
298	99	1	1	0	0	0	1	2	0	3	8	0	2	2	5	5	5	0	3	5
Note: Sex (1=man; 2=woman), Ethnicity (1=Han; 2=other), Education level (0=Elementary school or lower; 1=Secondary or technical schools;2=Bachelor or above), Occupation (0=Unemployed;1=Retirement;2=Manager;3=Technician;4=Employee;5=Transporter;6=Service personnel;7=Farmer;8=Worker;9=Teacher;10=Student;11=Healthcare Worker;12=Other), Long-term use of opioids, antidepressants, etc. (0=No;1=Yes), Ch…
