# Supplementary material for: The cross-cultural adaptation and psychometric properties of the Graded Chronic Pain Scale-Revised—Simplified Chinese version
Source: PLoS One. 2023 Oct 10;18(10):e0292747. doi: 10.1371/journal.pone.0292747 (PMC10564124; doi:10.1371/journal.pone.0292747)
Supplement: S1 Data — (ZIP) [file pone.0292747.s004.zip › S1 Data/Sample 2.xlsx]

## Sheet: Sample 2
Participants	Age	Sex	Ethnicity	Education level	Occupation	Long-term use of opioids, antidepressants, etc.	Chronic diseases	Ways of medical payments	Receiving medical care（否0，是1）	Marital status（0未婚，1已婚，2离异，3丧偶）	Pain location	Smoking	A1	A2	A3	A4	A5	A6	Grade	NRS
B1	76	2	1	0	7	1	1	3	0	1	7,8	0	1	1	5	2	1	0	0	5
B2	62	2	1	1	7	0	1	3	0	1	0	0	0	0	0	0	0	0	0	0
B3	58	1	1	1	7	0	1	3	1	1	10	1	1	1	1	1	1	0	0	1
B4	80	1	1	1	1	0	1	2	1	1	0	0	0	0	0	0	0	0	0	0
B5	51	1	1	1	7	0	1	3	1	1	8	1	2	2	8	8	9	1	3	8
B6	69	2	1	1	1	1	2	2	0	1	8,10	1	2	2	9	9	10	1	3	9
B7	49	1	1	1	0	1	0	3	0	1	8	1	2	2	8	9	9	1	3	8
B8	48	1	1	2	12	0	2	1	1	1	1	0	1	1	1	1	1	0	0	1
B9	84	2	1	1	1	0	0	3	1	1	8,11	1	1	2	9	10	10	1	0	9
B10	77	1	1	0	7	0	0	3	1	1	0	0	0	0	0	0	0	0	0	0
B11	72	1	1	0	7	0	0	3	1	1	8	1	3	3	10	10	10	1	3	10
B12	30	2	1	2	11	0	0	2	0	1	1	0	0	1	0	0	0	0	0	0
B13	59	2	1	1	1	0	1	2	0	1	8，,10	0	1	3	10	10	10	1	0	10
B14	65	1	2	1	7	0	0	3	0	1	2	1	1	1	2	2	1	0	0	2
B15	76	1	1	0	1	0	1	2	1	3	11	0	1	1	2	1	5	1	0	2
B16	71	2	1	0	7	0	0	2	0	1	0	0	1	1	1	1	1	0	0	1
B17	49	2	1	1	0	0	1	3	0	1	1,9,6,10,11	0	2	2	6	5	8	1	0	6
B18	21	1	1	2	10	0	0	2	0	0	1	0	1	1	2	2	3	0	0	2
B19	59	1	1	1	1	0	0	2	0	1	0	1	0	0	1	1	0	0	0	1
B20	66	2	1	0	0	0	1	3	1	1	5,8,10	0	1	1	2	2	2	1	0	2
B21	59	2	1	0	0	0	0	3	0	1	1，2,6	0	1	1	2	2	2	1	0	2
B22	69	1	1	1	1	1	1	2	1	1	4	0	0	1	1	1	1	0	0	1
B23	64	1	1	1	1	0	1	2	1	1	6	0	1	1	2	1	1	0	0	2
B24	74	2	1	0	0	0	1	3	1	1	4	0	2	2	6	6	5	1	3	6
B25	50	1	1	1	7	1	1	3	1	1	7,8,10,11,12	0	3	3	7	8	6	1	3	7
B26	53	2	1	0	7	0	1	3	0	1	1，6,13	0	2	1	2	1	1	1	1	2
B27	50	2	1	0	7	0	0	3	0	1	0	0	0	0	0	0	0	0	0	0
B28	59	2	1	1	12	0	0	3	1	1	0	0	0	0	0	0	0	0	0	0
B29	72	2	1	0	7	0	1	2	0	1	0	1	0	0	0	0	0	0	0	0
B30	48	2	1	1	5	0	0	2	1	1	0	0	0	0	0	0	0	0	0	0
B31	44	2	1	1	1	0	1	2	1	1	1,2,3,4,5,6	0	1	1	2	2	1	1	0	2
B32	67	1	1	1	1	0	0	2	0	1	11	1	1	1	2	2	3	0	0	2
B33	77	1	1	1	7	1	1	3	0	1	1,2,3,4,5	1	1	1	1	1	0	1	0	1
B34	53	1	1	0	7	0	0	3	0	1	1,2,3,4,5,6	0	2	1	4	5	4	1	2	4
B35	35	2	1	2	11	0	1	2	1	1	1	0	2	2	1	1	0	0	3	1
B36	72	2	1	1	7	0	1	3	0	1	9	0	1	1	1	0	1	0	0	1
B37	50	2	1	0	0	0	0	3	1	1	9	0	1	1	2	1	1	0	0	2
B38	58	1	1	1	1	0	0	3	1	1	4	0	1	1	2	1	1	0	0	2
B39	57	2	1	1	1	0	0	3	1	1	8	0	1	1	2	1	1	0	0	2
B40	76	2	1	1	1	0	1	2	1	1	7	0	1	1	2	1	1	0	0	2
B41	66	1	1	1	1	0	1	2	1	1	9,10	1	2	2	6	7	7	1	3	6
B42	66	2	2	0	0	0	0	3	1	1	1,3	0	1	1	2	2	1	0	0	2
B43	72	1	1	2	1	0	1	2	0	1	0	1	1	0	1	0	0	0	0	1
B44	39	2	1	2	12	0	0	2	0	1	9,10	0	3	3	8	8	7	0	3	8
B45	57	2	1	2	9	0	0	2	0	1	7	0	0	0	1	1	1	0	0	1
B46	62	2	2	1	1	0	0	2	0	1	7	0	1	1	2	1	1	0	0	2
B47	65	1	1	0	7	0	0	3	1	1	7,8,10	0	2	2	6	5	7	1	3	6
B48	60	1	1	0	7	0	1	3	1	1	7	0	2	2	6	5	5	0	3	6
B49	71	1	1	0	7	0	1	3	1	1	7	1	0	0	0	0	0	0	0	0
B50	91	2	1	1	0	0	1	3	1	1	7，,8,9,10	0	1	1	3	2	3	0	0	3
B51	75	1	1	0	1	0	1	2	1	1	6，,12,13	0	1	1	2	3	2	0	0	2
B52	82	2	1	0	1	0	1	2	1	1	10,12	0	3	3	7	8	8	1	3	7
B53	82	1	1	0	1	1	0	2	1	1	4	0	1	1	5	4	5	0	0	5
B54	77	1	1	1	1	0	1	2	0	1	1,10	0	3	1	4	3	5	0	2	4
B55	53	1	2	1	12	0	0	2	0	1	7	1	2	1	3	3	2	0	1	3
B56	60	1	2	1	1	0	1	2	0	1	8	0	1	2	3	4	4	1	0	3
B57	68	2	1	0	7	0	1	2	1	1	8	0	1	2	9	9	9	1	0	9
B58	68	2	1	2	1	0	0	2	0	1	4,8,10	0	2	2	5	6	6	1	3	5
B59	53	2	1	0	7	0	0	3	1	1	5,7,12	0	3	3	7	6	5	1	3	7
B60	63	2	1	0	7	0	0	3	1	1	1,2,3,4,5	0	2	2	6	4	4	1	3	6
B61	41	1	1	1	5	0	0	2	1	1	5,7	1	1	1	2	3	1	0	0	2
B62	70	2	1	0	0	0	0	3	1	0	9,12	0	1	1	3	2	1	0	0	3
B63	73	1	1	1	1	0	0	2	1	1	0	0	0	0	0	0	0	0	0	0
B64	46	2	1	0	7	0	0	3	1	1	7，,10	1	1	1	3	3	1	0	0	3
B65	52	2	1	0	7	0	0	3	1	1	7,9,10	0	3	3	5	6	6	1	3	5
B66	55	1	2	1	12	0	0	2	1	1	7	0	2	2	6	5	5	1	3	6
B67	85	2	2	1	1	1	1	2	1	1	4,8,10	0	1	1	4	5	4	0	0	4
B68	23	2	1	2	10	0	0	2	0	0	1,8,10	0	1	1	3	5	3	0	0	3
B69	26	2	1	2	10	0	0	2	0	0	10	0	1	0	0	0	0	0	0	0
B70	53	1	1	1	0	0	0	3	1	1	11,12	1	1	1	2	1	1	0	0	2
B71	43	2	1	0	0	0	1	3	1	1	9，10	0	2	2	6	5	5	1	3	6
B72	43	2	1	1	0	0	0	3	1	1	1,12	0	1	1	2	1	1	0	0	2
B73	41	2	1	1	0	0	0	3	1	1	9	0	1	1	2	1	1	0	0	2
B74	49	1	2	0	6	0	0	3	1	1	8，12	0	1	1	2	1	1	0	0	2
B75	72	1	1	1	1	0	0	2	1	1	12	0	1	1	2	1	0	0	0	2
B76	73	1	1	1	0	0	0	3	1	1	10，,11,12	0	1	2	1	0	0	0	0	1
B77	59	2	1	0	0	0	1	3	1	1	12	0	2	2	5	4	5	1	3	5
B78	56	1	1	0	7	0	0	3	1	1	0	0	0	0	0	0	0	0	0	0
Note: Sex (1=man; 2=woman), Ethnicity (1=Han; 2=other), Education level (0=Elementary school or lower; 1=Secondary or technical schools;2=Bachelor or above), Occupation (0=Unemployed;1=Retirement;2=Manager;3=Technician;4=Employee;5=Transporter;6=Service personnel;7=Farmer;8=Worker;9=Teacher;10=Student;11=Healthcare Worker;12=Other), Long-term use of opioids, antidepressants, etc. (0=No;1=Yes), Ch…
